# Supplementary material for: Bis(acetonitrile-κN)diaqua­bis­(perchlorato-κO)copper(II)
Source: Acta Crystallogr Sect E Struct Rep Online. 2011 Jul 23;67(Pt 8):m1125–6. doi: 10.1107/S1600536811027309 (PMC3212188; doi:10.1107/S1600536811027309)
Supplement: Supplementary file 2 [file e-67-m1125-Isup2.hkl]

#
# h,k,l, Fc-squared, Fo-squared, sigma(Fo-squared) and status flag
#
data_I
_shelx_title '  sg13cu1 in P -1'
_shelx_refln_list_code          4
_shelx_F_calc_maximum       93.78
_exptl_crystal_F_000       191.00
_reflns_d_resolution_high  0.8211
 
loop_
 _symmetry_equiv_pos_as_xyz
 'x, y, z'
 '-x, -y, -z'
 
_cell_length_a     5.5811
_cell_length_b     7.2439
_cell_length_c     8.7332
_cell_angle_alpha  82.818
_cell_angle_beta   76.856
_cell_angle_gamma  77.116
 
_shelx_F_squared_multiplier     1.000
 
loop_
 _refln_index_h
 _refln_index_k
 _refln_index_l
 _refln_F_squared_calc
 _refln_F_squared_meas
 _refln_F_squared_sigma
 _refln_observed_status
   1   0   0     2532.92     2472.59     74.75 o
   2   0   0       40.23       47.99      5.32 o
   3   0   0       11.18       14.66      1.84 o
   4   0   0        1.60        3.77      2.90 o
   5   0   0       18.05       11.32      2.65 o
   6   0   0        4.95        5.59      2.25 o
  -6   1   0        3.84        5.66      2.18 o
  -5   1   0        2.87        7.53      1.98 o
  -4   1   0      184.72      243.92      7.46 o
  -3   1   0      684.95      774.91      5.91 o
  -2   1   0      935.10      970.49     12.65 o
  -1   1   0     1453.91     1674.55     30.01 o
   0   1   0      279.65      269.65      3.58 o
   1   1   0      302.40      441.11     19.55 o
   2   1   0      216.19      204.39     31.05 o
   3   1   0        0.72        0.49      1.49 o
   4   1   0      258.90      261.55     27.07 o
   5   1   0      299.90      346.02     18.00 o
   6   1   0       19.78        8.54      2.99 o
  -6   2   0       32.25       37.50      3.85 o
  -5   2   0       61.62       67.28      7.24 o
  -4   2   0      120.69      105.37      3.93 o
  -3   2   0      218.00      298.30     25.81 o
  -2   2   0      446.79      506.05     15.25 o
  -1   2   0      640.61      715.13     16.91 o
   0   2   0      389.47      423.88      3.94 o
   1   2   0      440.87      533.07     11.55 o
   2   2   0      607.44      771.01     45.48 o
   3   2   0     1015.27     1090.54    124.79 o
   4   2   0      412.80      442.79     73.46 o
   5   2   0       37.47       24.08      6.98 o
   6   2   0        2.21        2.15      2.88 o
  -5   3   0       20.97       18.41      2.71 o
  -4   3   0        0.09        0.60      1.56 o
  -3   3   0       12.82       15.29      1.86 o
  -2   3   0       63.41       60.47      6.21 o
  -1   3   0     1421.56     1404.20     60.44 o
   0   3   0      401.05      357.09      9.03 o
   1   3   0      259.16      236.78      9.55 o
   2   3   0     1569.32     1684.36      8.20 o
   3   3   0      372.10      430.40     28.90 o
   4   3   0        2.78        2.97      2.37 o
   5   3   0        8.26        6.74      2.22 o
   6   3   0        9.23        9.82      2.52 o
  -5   4   0        2.59        2.05      2.10 o
  -4   4   0       51.62       58.86      5.96 o
  -3   4   0      130.64      133.74      7.99 o
  -2   4   0      538.69      554.27     47.24 o
  -1   4   0      534.50      491.07     26.01 o
   0   4   0      167.62      149.07      6.33 o
   1   4   0        3.20        3.12      1.54 o
   2   4   0       12.92       14.12      1.45 o
   3   4   0       28.27       40.30      8.44 o
   4   4   0      167.52      157.29     17.01 o
   5   4   0       44.67       39.62      3.29 o
   6   4   0       47.05       43.49      4.05 o
  -4   5   0       55.30       60.94      5.85 o
  -3   5   0       70.35       75.13      7.96 o
  -2   5   0       60.02       55.04      4.62 o
  -1   5   0       25.99       27.01      1.82 o
   0   5   0       33.63       36.68      1.94 o
   1   5   0      197.89      218.92     11.31 o
   2   5   0      159.27      169.17     13.28 o
   3   5   0      501.14      525.62     48.74 o
   4   5   0      156.45      158.21     11.24 o
   5   5   0       43.87       47.80      3.33 o
   6   5   0       10.51       16.89      2.48 o
  -3   6   0        6.93        8.90      2.01 o
  -2   6   0       11.44        7.81      2.07 o
  -1   6   0        5.25       11.02      2.58 o
   0   6   0      151.64      140.96     12.19 o
   1   6   0      634.22      552.45     41.23 o
   2   6   0      413.54      392.67     38.93 o
   3   6   0       71.49       76.98      9.18 o
   4   6   0        3.05        2.09      1.91 o
   5   6   0        9.50       10.87      2.29 o
  -2   7   0       81.49       73.80      7.25 o
  -1   7   0      161.91      147.28     22.09 o
   0   7   0       98.89       87.31      8.84 o
   1   7   0       32.49       24.64      2.21 o
   2   7   0       24.94       25.86      2.13 o
   3   7   0        0.14        0.56      3.61 o
   4   7   0        2.15        3.65      1.86 o
  -1   8   0       11.08        7.86      5.85 o
   0   8   0        2.83        4.35      2.42 o
   1   8   0        0.10        1.23      1.57 o
   2   8   0       36.38       36.97      5.78 o
   3   8   0       39.86       39.55      5.27 o
  -3  -8   1        8.28        7.71      4.65 o
  -2  -8   1        3.43        6.67      2.04 o
  -1  -8   1        5.18        4.16      1.93 o
   0  -8   1       38.59       31.77      5.47 o
   1  -8   1       70.92       65.09     10.86 o
  -4  -7   1        3.96        4.44      2.50 o
  -3  -7   1       10.17        7.53      2.86 o
  -2  -7   1      173.81      161.83     20.63 o
  -1  -7   1      214.21      186.94     24.36 o
   0  -7   1      152.51      138.39     17.57 o
   1  -7   1       74.72       64.19      7.48 o
   2  -7   1        9.37        9.17      3.07 o
  -5  -6   1       42.24       47.01      5.49 o
  -4  -6   1       75.92       80.95     12.33 o
  -3  -6   1       99.50      117.17     11.61 o
  -2  -6   1      448.13      464.01     43.05 o
  -1  -6   1      122.80      122.83      9.28 o
   0  -6   1        0.29        3.67      3.43 o
   1  -6   1       11.62       10.67      2.04 o
   2  -6   1        0.45        1.84      1.59 o
   3  -6   1       44.36       50.71      8.38 o
  -5  -5   1      104.32      116.94      8.32 o
  -4  -5   1      115.11      116.91      7.25 o
  -3  -5   1       10.91       10.63      1.81 o
  -2  -5   1        0.61        1.75      1.38 o
  -1  -5   1       95.83       82.85      5.95 o
   0  -5   1       92.37       81.79      5.56 o
   1  -5   1       85.35       78.91      4.00 o
   2  -5   1      190.72      202.87     20.61 o
   3  -5   1      317.77      328.93     31.97 o
   4  -5   1       27.48       25.77      2.73 o
  -6  -4   1       12.62        9.45      3.05 o
  -5  -4   1       16.90       14.30      2.40 o
  -4  -4   1        4.16        5.98      1.66 o
  -3  -4   1      136.70      138.44     13.95 o
  -2  -4   1      215.95      203.44     11.29 o
  -1  -4   1      498.02      454.09     13.54 o
   0  -4   1      600.00      533.00     14.99 o
   1  -4   1      232.70      229.77     15.87 o
   2  -4   1      132.35      126.21     11.37 o
   3  -4   1       28.64       27.57      2.16 o
   4  -4   1        1.10       -1.78      1.78 o
   5  -4   1        2.50        4.74      2.05 o
  -6  -3   1        5.86        4.61      2.36 o
  -5  -3   1        1.19        0.95      1.86 o
  -4  -3   1       60.38       45.11     10.03 o
  -3  -3   1     1167.03     1398.26     66.20 o
  -2  -3   1      580.83      650.95     11.22 o
  -1  -3   1       91.97       99.00      2.04 o
   0  -3   1      249.65      201.98      2.76 o
   1  -3   1      182.74      180.07      8.72 o
   2  -3   1      414.55      422.65     21.09 o
   3  -3   1        1.64        6.13      1.39 o
   4  -3   1       37.16       50.11      2.78 o
   5  -3   1       59.15       65.20      6.44 o
  -6  -2   1       61.51       43.16      4.38 o
  -5  -2   1       88.54       46.50      4.44 o
  -4  -2   1      354.89      396.99     11.46 o
  -3  -2   1       28.62       21.94      3.37 o
  -2  -2   1      252.94      360.30     17.71 o
  -1  -2   1       14.28       18.14      1.08 o
   0  -2   1      179.22      189.98      2.21 o
   1  -2   1     1382.20     1468.05     38.93 o
   2  -2   1     2247.10     2641.11     87.78 o
   3  -2   1      249.33      310.18     16.15 o
   4  -2   1       68.70       71.63      3.24 o
   5  -2   1       27.17       28.57      3.42 o
   6  -2   1        4.09        6.76      5.95 o
  -6  -1   1       19.04       11.39      3.09 o
  -5  -1   1       12.86        6.75      2.35 o
  -4  -1   1        4.81        3.50      1.84 o
  -3  -1   1        2.25        1.63      1.22 o
  -2  -1   1      849.53      868.72     36.80 o
  -1  -1   1     3039.57     3264.62    148.56 o
   0  -1   1     3827.26     3602.39     20.27 o
   1  -1   1     4454.89     4580.47    105.05 o
   2  -1   1       49.94       58.39      1.79 o
   3  -1   1       26.00       31.68      1.93 o
   4  -1   1        2.50       -2.34      3.11 o
   5  -1   1        1.93        3.05      1.69 o
   6  -1   1       13.22       17.43      2.75 o
  -6   0   1        1.63        4.46      2.13 o
  -5   0   1        6.73        6.44      2.12 o
  -4   0   1      160.88      240.04     17.54 o
  -3   0   1      807.15      822.69     20.30 o
  -2   0   1      381.55      348.22      9.10 o
  -1   0   1     3181.94     3300.50     48.62 o
   0   0   1     1537.82     1369.20     21.71 o
   1   0   1       22.30       14.59      2.72 o
   2   0   1      489.31      545.18     27.89 o
   3   0   1       33.64       18.57      6.20 o
   4   0   1      271.69      323.46     24.24 o
   5   0   1      109.51      139.64     50.88 o
   6   0   1       42.16       34.89      4.09 o
  -6   1   1        6.54        6.92      2.80 o
  -5   1   1      100.36      137.88     37.52 o
  -4   1   1      341.26      427.04      5.48 o
  -3   1   1      712.68      797.90     10.77 o
  -2   1   1      236.96      286.37      3.09 o
  -1   1   1      892.14     1074.38     10.50 o
   0   1   1        8.13       12.86      0.66 o
   1   1   1      189.83      229.73      2.70 o
   2   1   1      168.84      148.54     65.07 o
   3   1   1      375.24      267.37     61.26 o
   4   1   1      781.26      653.03    117.28 o
   5   1   1      107.02      146.69     60.35 o
   6   1   1        6.73        2.18      2.30 o
  -5   2   1       25.09       23.34      2.71 o
  -4   2   1        0.21        1.80      2.96 o
  -3   2   1        4.91        4.44      2.70 o
  -2   2   1      107.86      108.04      2.71 o
  -1   2   1       97.71       74.34      2.39 o
   0   2   1     4733.31     4125.75     35.29 o
   1   2   1     2271.99     2423.69     84.71 o
   2   2   1     1946.07     2375.67    148.36 o
   3   2   1      584.53      585.10     98.91 o
   4   2   1        0.39       -1.43      1.43 o
   5   2   1        6.61        1.16      2.16 o
   6   2   1        0.34       -0.86      1.88 o
  -5   3   1        1.64        3.92      2.04 o
  -4   3   1       24.24       23.13      3.86 o
  -3   3   1      115.26       99.46     11.33 o
  -2   3   1      371.88      297.47     11.79 o
  -1   3   1     1510.81     1660.66     64.18 o
   0   3   1      154.17      115.08      4.02 o
   1   3   1      103.52      118.92      2.40 o
   2   3   1       63.52       71.33      5.98 o
   3   3   1       24.67       34.00      1.85 o
   4   3   1        8.10        8.89      1.82 o
   5   3   1      105.67       70.35      8.68 o
   6   3   1       29.36       19.40      3.55 o
  -5   4   1       26.01       29.52      6.13 o
  -4   4   1      148.81      142.44      8.97 o
  -3   4   1      116.84      131.54      8.15 o
  -2   4   1       37.00       43.28      3.33 o
  -1   4   1      336.90      322.56     19.03 o
   0   4   1       32.12       34.45      1.67 o
   1   4   1       79.44       81.09      2.08 o
   2   4   1      129.01      146.98     11.29 o
   3   4   1      607.05      697.27     49.92 o
   4   4   1      543.68      621.63     41.96 o
   5   4   1       41.87       52.30      8.92 o
   6   4   1       12.39        7.98      5.13 o
  -4   5   1       14.51       16.06      2.31 o
  -3   5   1        1.12        3.02      1.60 o
  -2   5   1        7.73        7.25      2.99 o
  -1   5   1       32.76       26.69      1.90 o
   0   5   1      310.97      315.41     24.59 o
   1   5   1      660.31      631.49     32.31 o
   2   5   1      530.17      533.35     25.60 o
   3   5   1      180.29      185.86     12.99 o
   4   5   1       42.75       59.37      8.76 o
   5   5   1        1.86        0.73      2.51 o
   6   5   1        0.13       -1.78      2.03 o
  -3   6   1       16.31       20.41      6.58 o
  -2   6   1      221.99      211.68     20.67 o
  -1   6   1      211.31      207.96     12.19 o
   0   6   1      244.30      215.07     21.49 o
   1   6   1      206.39      184.67     20.04 o
   2   6   1       30.57       27.72      2.07 o
   3   6   1        5.35        4.28      1.57 o
   4   6   1        2.57        3.34      1.93 o
   5   6   1       19.72       25.47      2.56 o
  -2   7   1      104.12       88.55     15.76 o
  -1   7   1       20.39       16.00      2.06 o
   0   7   1        1.36        2.12      2.36 o
   1   7   1        0.12       -0.22      2.97 o
   2   7   1       18.83       21.38      4.17 o
   3   7   1      104.67      109.72     16.51 o
   4   7   1       32.01       28.51      5.51 o
   5   7   1       39.93       39.04      3.15 o
  -1   8   1        3.05        3.30      2.32 o
   0   8   1       17.28       19.15      4.75 o
   1   8   1       45.78       35.23      2.68 o
   2   8   1      112.26      102.10      8.71 o
   3   8   1       95.97       75.58      8.65 o
   4   8   1        8.23       10.24      2.59 o
  -2  -8   2        5.92        5.34      1.94 o
  -1  -8   2       34.08       32.86      2.75 o
   0  -8   2      102.74       95.47      8.65 o
  -4  -7   2       48.21       54.46      6.57 o
  -3  -7   2      156.18      161.05     17.60 o
  -2  -7   2      112.65      107.57      6.27 o
  -1  -7   2      107.57       99.78     10.36 o
   0  -7   2        6.65        8.65      2.71 o
   1  -7   2        9.82        4.25      3.42 o
   2  -7   2        4.23        6.56      1.89 o
  -5  -6   2       74.94       71.38      4.83 o
  -4  -6   2       82.43       84.84      6.18 o
  -3  -6   2       28.08       35.27      5.77 o
  -2  -6   2        2.39        3.45      1.60 o
  -1  -6   2       10.16        7.00      1.86 o
   0  -6   2        0.25        2.56      1.41 o
   1  -6   2       37.02       35.73      7.71 o
   2  -6   2      107.93      118.09     15.06 o
   3  -6   2       56.48       59.64      5.21 o
  -5  -5   2       40.81       41.38      3.24 o
  -4  -5   2       28.95       29.10      2.49 o
  -3  -5   2       35.30       42.55      3.60 o
  -2  -5   2       77.00       74.30      2.83 o
  -1  -5   2      408.55      382.93     21.15 o
   0  -5   2      579.90      519.08     23.51 o
   1  -5   2      206.85      201.43     19.70 o
   2  -5   2      109.59      103.72      9.75 o
   3  -5   2       75.67       74.88     14.11 o
   4  -5   2        7.80        7.93      3.08 o
  -5  -4   2        6.61        4.77      2.09 o
  -4  -4   2       50.10       47.07      3.50 o
  -3  -4   2      176.10      165.51     11.60 o
  -2  -4   2      570.51      623.39     38.50 o
  -1  -4   2      332.72      324.86      4.10 o
   0  -4   2      507.68      515.53     21.01 o
   1  -4   2       58.89       51.47      2.11 o
   2  -4   2       21.85       21.39      2.68 o
   3  -4   2       25.73       29.99      2.46 o
   4  -4   2       16.26       26.35      5.98 o
   5  -4   2       14.91       26.25      2.72 o
  -6  -3   2       42.13       23.85      3.76 o
  -5  -3   2       90.26       79.53      5.62 o
  -4  -3   2      169.05      225.66      4.37 o
  -3  -3   2      348.30      456.07     22.39 o
  -2  -3   2       69.22       80.42      5.82 o
  -1  -3   2       91.47       98.02      2.18 o
   0  -3   2       85.55       85.25      2.56 o
   1  -3   2      471.88      463.21     10.93 o
   2  -3   2      367.42      394.89     12.64 o
   3  -3   2      310.68      374.91     43.73 o
   4  -3   2       76.97      110.22     12.00 o
   5  -3   2       29.50       32.94      6.22 o
  -6  -2   2       46.94       31.96      4.12 o
  -5  -2   2       67.03       43.10      5.82 o
  -4  -2   2       12.44        5.03      1.89 o
  -3  -2   2       70.36       54.44      2.89 o
  -2  -2   2      610.88      655.89     15.31 o
  -1  -2   2     1030.99     1057.92     15.17 o
   0  -2   2      323.28      308.67      3.11 o
   1  -2   2      651.33      572.30      5.24 o
   2  -2   2      852.02      980.99     49.16 o
   3  -2   2       25.34       30.07      3.60 o
   4  -2   2        1.65        2.96      2.07 o
   5  -2   2        5.59       10.36      1.91 o
   6  -2   2        7.33       10.22      7.30 o
  -6  -1   2        3.59        2.72      2.30 o
  -5  -1   2        0.41        1.15      2.20 o
  -4  -1   2        5.84        5.03      1.92 o
  -3  -1   2      319.16      355.31     13.34 o
  -2  -1   2     1074.35     1201.54     19.92 o
  -1  -1   2     2128.63     2413.97      9.61 o
   0  -1   2     1389.54     1363.81      5.66 o
   1  -1   2      230.46      188.98     10.30 o
   2  -1   2      358.90      391.29     28.50 o
   3  -1   2       19.71       33.03      4.09 o
   4  -1   2       27.14       36.23      2.84 o
   5  -1   2       48.65       54.63      4.37 o
   6  -1   2       23.78       33.54      3.32 o
  -6   0   2       14.13        8.96      2.62 o
  -5   0   2       41.72       35.87      3.25 o
  -4   0   2      612.37      748.58      7.38 o
  -3   0   2      359.04      371.54      5.07 o
  -2   0   2      317.62      334.71      4.01 o
  -1   0   2       47.49       35.61      1.61 o
   0   0   2      426.89      461.27      3.55 o
   1   0   2        8.31        4.03      1.95 o
   2   0   2      311.01      228.07     35.10 o
   3   0   2      592.75      850.25      6.96 o
   4   0   2      532.51      700.97     18.91 o
   5   0   2       91.78       76.92     10.91 o
   6   0   2        4.36        6.60      2.39 o
  -5   1   2       14.61        6.46      2.55 o
  -4   1   2       38.81       35.38      2.80 o
  -3   1   2       49.36       48.34      2.78 o
  -2   1   2       69.06       58.00      2.23 o
  -1   1   2        0.62        0.47      0.79 o
   0   1   2      927.23      938.01      4.44 o
   1   1   2     8794.74     7941.15    459.29 o
   2   1   2      375.42      495.88     22.88 o
   3   1   2      273.28      163.69     71.23 o
   4   1   2       65.50       31.88      3.38 o
   5   1   2        1.41       -0.68      2.04 o
   6   1   2        1.63       -1.65      2.21 o
  -5   2   2        0.14        1.29      3.15 o
  -4   2   2        0.27        1.53      1.60 o
  -3   2   2      292.22      322.27      5.52 o
  -2   2   2      531.74      523.13     24.95 o
  -1   2   2      383.20      311.61     11.34 o
   0   2   2      571.29      566.89      4.18 o
   1   2   2      793.21      882.51     15.90 o
   2   2   2      330.33      368.29     14.12 o
   3   2   2        1.56        1.26      1.16 o
   4   2   2        0.61        0.37      1.57 o
   5   2   2       50.23       18.21      3.75 o
   6   2   2       56.02       24.22      7.39 o
  -5   3   2       39.28       46.03      3.44 o
  -4   3   2      139.05      123.68      7.04 o
  -3   3   2      300.34      246.48     22.86 o
  -2   3   2      342.91      362.38     10.57 o
  -1   3   2       55.41       44.33      1.75 o
   0   3   2       22.67       27.30      1.32 o
   1   3   2        0.45        0.50      0.94 o
   2   3   2      258.40      313.17      8.15 o
   3   3   2      268.61      322.74     22.61 o
   4   3   2      322.86      381.71     45.18 o
   5   3   2      131.14      142.97     26.46 o
   6   3   2       34.15       29.17      8.33 o
  -4   4   2       41.44       39.42      3.76 o
  -3   4   2        3.34        3.00      1.56 o
  -2   4   2       50.06       40.31      6.02 o
  -1   4   2       44.90       33.28      2.40 o
   0   4   2     1410.85     1328.13     48.17 o
   1   4   2      667.91      632.09     23.88 o
   2   4   2      525.62      608.78     27.59 o
   3   4   2      669.28      795.85     57.92 o
   4   4   2       43.41       74.71      7.56 o
   5   4   2        2.13        3.24      1.92 o
   6   4   2        0.87        1.51      3.29 o
  -4   5   2        3.17        3.11      2.05 o
  -3   5   2       12.67       14.52      5.46 o
  -2   5   2       24.26       22.42      3.48 o
  -1   5   2      512.37      515.14     26.13 o
   0   5   2      725.27      680.61     38.10 o
   1   5   2      180.48      172.54      8.32 o
   2   5   2        0.61       -1.38      1.38 o
   3   5   2        8.60        7.78      1.62 o
   4   5   2        1.75        5.84      1.78 o
   5   5   2       25.11       23.16      2.69 o
   6   5   2        4.39        4.63      2.28 o
  -3   6   2       70.84       61.78      4.56 o
  -2   6   2      131.62      124.58     10.34 o
  -1   6   2      163.50      144.39     23.62 o
   0   6   2        3.05        2.90      1.57 o
   1   6   2        3.83        4.67      1.93 o
   2   6   2        2.11        2.00      1.52 o
   3   6   2       20.07       27.48      2.21 o
   4   6   2      182.80      195.25     19.20 o
   5   6   2       63.21       66.76      5.70 o
  -2   7   2       11.25       12.19      3.43 o
  -1   7   2        0.80       -1.66      1.66 o
   0   7   2        2.99        1.67      1.60 o
   1   7   2       39.18       33.73      2.24 o
   2   7   2      212.76      196.45     28.66 o
   3   7   2      150.11      149.01      7.26 o
   4   7   2       40.05       37.73      2.80 o
   5   7   2        1.34       -0.05      2.08 o
  -1   8   2       50.06       46.80      8.31 o
   0   8   2       67.15       57.19      3.43 o
   1   8   2       54.33       41.92      6.63 o
   2   8   2       36.79       27.13      2.47 o
   3   8   2       19.88       24.70      2.28 o
   4   8   2        0.04        0.35      1.84 o
  -1  -8   3       12.73        9.91      2.13 o
   0  -8   3       34.09       28.06      3.06 o
  -3  -7   3       78.12       81.77      3.61 o
  -2  -7   3       28.48       27.63      2.34 o
  -1  -7   3        9.05        7.02      1.92 o
   0  -7   3        5.96        4.33      1.95 o
   1  -7   3       34.63       37.78      2.73 o
   2  -7   3       43.50       47.20      4.77 o
  -4  -6   3       11.27       15.98      2.41 o
  -3  -6   3        3.20        0.08      1.74 o
  -2  -6   3        0.55        2.66      1.52 o
  -1  -6   3       87.45       86.11      8.15 o
   0  -6   3      124.59      128.67      9.18 o
   1  -6   3      165.34      164.75     12.60 o
   2  -6   3      112.88      109.38      9.28 o
   3  -6   3       16.69       14.29      3.02 o
  -5  -5   3        6.51        9.73      3.78 o
  -4  -5   3       28.36       28.60      4.02 o
  -3  -5   3       88.55      100.70      8.51 o
  -2  -5   3      149.05      184.40     14.21 o
  -1  -5   3      765.41      763.69     47.81 o
   0  -5   3      243.64      245.66     19.04 o
   1  -5   3       34.23       34.37      2.03 o
   2  -5   3        4.79        5.04      1.67 o
   3  -5   3        0.51        0.93      1.71 o
   4  -5   3       11.07       17.08      4.51 o
  -5  -4   3       66.54       57.42      3.89 o
  -4  -4   3      263.84      252.97      5.99 o
  -3  -4   3      205.53      229.28      9.45 o
  -2  -4   3       22.74       25.71      1.96 o
  -1  -4   3       51.56       50.97      2.97 o
   0  -4   3      147.47      133.08      3.07 o
   1  -4   3       33.67       35.92      4.45 o
   2  -4   3       14.12       14.11      3.14 o
   3  -4   3       60.19       75.68      6.98 o
   4  -4   3      124.15      154.98     19.10 o
   5  -4   3        9.54       13.99      2.28 o
  -5  -3   3       66.58       55.22      3.73 o
  -4  -3   3       93.72       74.30      7.82 o
  -3  -3   3        1.89        4.10      3.04 o
  -2  -3   3      154.02      150.75      6.44 o
  -1  -3   3       65.64       56.83      3.02 o
   0  -3   3      620.22      615.93     12.13 o
   1  -3   3      774.95      773.21     17.55 o
   2  -3   3      192.45      187.55     10.59 o
   3  -3   3      119.89      144.92      7.80 o
   4  -3   3       38.49       44.27      7.54 o
   5  -3   3        3.05        4.01      2.10 o
  -5  -2   3        4.70        2.74      1.96 o
  -4  -2   3        7.76        6.08      1.86 o
  -3  -2   3       48.60       37.29      2.35 o
  -2  -2   3     1074.62     1274.53     28.80 o
  -1  -2   3      794.42      785.31      5.54 o
   0  -2   3      562.73      502.09      4.40 o
   1  -2   3      212.14      178.04      3.13 o
   2  -2   3        0.59       -0.57      1.11 o
   3  -2   3       14.26       18.09      4.24 o
   4  -2   3        1.45        1.33      1.57 o
   5  -2   3       24.04       40.08      5.46 o
   6  -2   3       19.59       30.89      3.07 o
  -5  -1   3       87.62       62.29      4.64 o
  -4  -1   3      116.79      142.45     44.49 o
  -3  -1   3      446.86      523.86     12.72 o
  -2  -1   3      376.94      413.53      4.26 o
  -1  -1   3     1335.79     1459.90      7.09 o
   0  -1   3       49.38       44.97      2.33 o
   1  -1   3      240.75      175.26      7.74 o
   2  -1   3      451.54      407.42      5.53 o
   3  -1   3      833.72      940.70     83.60 o
   4  -1   3      178.13      262.78     24.76 o
   5  -1   3       51.32       67.39      4.44 o
   6  -1   3       14.08       26.07      2.76 o
  -5   0   3       69.19       53.08      8.02 o
  -4   0   3       40.09       32.66      6.33 o
  -3   0   3       45.06       37.03      3.43 o
  -2   0   3       56.24       51.80      4.12 o
  -1   0   3      241.77      250.98      3.00 o
   0   0   3      287.29      258.65      4.82 o
   1   0   3      126.71       97.34      2.08 o
   2   0   3     1071.69      903.19      7.55 o
   3   0   3      495.60      385.20     58.41 o
   4   0   3      112.56      130.40     12.29 o
   5   0   3        0.09        1.88      1.74 o
   6   0   3        0.03       -2.03      2.03 o
  -5   1   3        5.45        1.76      1.97 o
  -4   1   3        1.67        4.48      3.22 o
  -3   1   3      133.89      145.56     32.72 o
  -2   1   3      240.97      277.63      3.56 o
  -1   1   3      157.98      148.25      5.51 o
   0   1   3     1845.00     1683.73      7.21 o
   1   1   3     1239.82     1096.48     48.68 o
   2   1   3      692.51      669.83     63.48 o
   3   1   3        2.91        1.45      1.26 o
   4   1   3        1.13       -1.26      1.58 o
   5   1   3       21.05       13.26      6.85 o
   6   1   3        9.23        8.12      2.93 o
  -5   2   3        1.65        2.68      3.88 o
  -4   2   3      177.88      202.92     42.50 o
  -3   2   3      526.78      584.82     29.80 o
  -2   2   3      638.73      655.12     21.68 o
  -1   2   3       74.66       72.62      4.13 o
   0   2   3      246.67      245.80      5.96 o
   1   2   3      670.56      799.71     34.68 o
   2   2   3      432.56      541.47     26.16 o
   3   2   3       12.36       13.19      1.47 o
   4   2   3      123.62      182.67     15.73 o
   5   2   3      162.35      105.97     29.61 o
   6   2   3       38.91       18.12      4.27 o
  -5   3   3       44.83       43.73      5.31 o
  -4   3   3       42.89       42.54      4.11 o
  -3   3   3        3.06        4.30      1.76 o
  -2   3   3       17.15       16.78      2.80 o
  -1   3   3       18.38       19.22      2.32 o
   0   3   3      137.68      140.64      4.51 o
   1   3   3     1789.38     1818.08      8.81 o
   2   3   3      563.07      554.71      7.86 o
   3   3   3      338.13      457.61     25.11 o
   4   3   3       71.37      108.73      9.53 o
   5   3   3        2.27        8.57      1.91 o
   6   3   3        9.12       12.18      2.49 o
  -4   4   3        0.15        0.98      1.88 o
  -3   4   3        0.20       -1.69      1.70 o
  -2   4   3       31.52       24.56      1.97 o
  -1   4   3      397.30      358.23     16.63 o
   0   4   3     1297.04     1291.98     44.51 o
   1   4   3      278.76      266.13      3.80 o
   2   4   3       19.49       29.82      2.53 o
   3   4   3        9.55       12.11      1.67 o
   4   4   3        0.29       -0.17      1.78 o
   5   4   3        2.90        3.08      3.53 o
   6   4   3       15.28       21.17      2.66 o
  -4   5   3       26.76       25.44      4.43 o
  -3   5   3      126.13      109.38      9.39 o
  -2   5   3      157.93      167.55     12.60 o
  -1   5   3      160.40      152.46      9.54 o
   0   5   3      214.97      196.95      4.96 o
   1   5   3       13.37       16.17      5.05 o
   2   5   3       41.49       48.31      2.19 o
   3   5   3        9.16        7.83      1.75 o
   4   5   3      172.80      210.12     22.76 o
   5   5   3      120.10      157.42     11.78 o
   6   5   3       20.37       28.31      2.86 o
  -3   6   3       24.77       25.03      4.51 o
  -2   6   3        0.46       -2.04      2.04 o
  -1   6   3        4.36        6.40      2.16 o
   0   6   3        8.07        5.39      1.69 o
   1   6   3       60.59       57.35      3.90 o
   2   6   3      156.17      162.68     12.97 o
   3   6   3      237.52      260.72     24.96 o
   4   6   3      102.25      115.09      8.44 o
   5   6   3       29.18       43.67      2.86 o
  -2   7   3        5.20        7.25      2.05 o
  -1   7   3       60.41       63.53     11.83 o
   0   7   3       59.07       61.39      8.62 o
   1   7   3      118.81      103.33     12.38 o
   2   7   3      130.19      119.54     14.52 o
   3   7   3       17.00       14.49      2.03 o
   4   7   3        0.08        2.12      1.74 o
   5   7   3        0.40        1.48      1.91 o
   0   8   3       12.99       11.48      2.04 o
   1   8   3        0.56        0.43      2.70 o
   2   8   3        2.40        5.87      1.71 o
   3   8   3        4.02        4.82      2.13 o
   4   8   3       18.32       22.50      4.19 o
  -2  -7   4       14.41       15.51      2.16 o
  -1  -7   4        0.33        0.93      1.72 o
   0  -7   4       34.80       38.96      8.98 o
   1  -7   4      100.77       93.46     12.15 o
  -4  -6   4        1.04        1.36      1.97 o
  -3  -6   4       47.77       48.14      4.24 o
  -2  -6   4      204.29      205.83     11.17 o
  -1  -6   4      103.16      107.58      7.24 o
   0  -6   4      121.48      123.79      3.79 o
   1  -6   4       28.54       28.42      2.42 o
   2  -6   4       22.96       26.38      2.45 o
   3  -6   4        1.92        2.10      1.92 o
  -4  -5   4      114.15      113.38      8.56 o
  -3  -5   4      160.17      168.33      4.30 o
  -2  -5   4      106.04      110.42      5.99 o
  -1  -5   4       40.66       40.01      4.67 o
   0  -5   4       25.76       24.08      2.10 o
   1  -5   4        1.00        0.31      2.19 o
   2  -5   4       21.35       21.32      2.28 o
   3  -5   4       33.80       38.51      3.87 o
   4  -5   4       12.19       16.23      4.11 o
  -5  -4   4       30.51       29.01      3.67 o
  -4  -4   4      120.58      108.74      7.87 o
  -3  -4   4       35.55       34.55      2.32 o
  -2  -4   4       60.86       69.30      2.68 o
  -1  -4   4       56.83       60.78      4.21 o
   0  -4   4      225.82      228.01     10.08 o
   1  -4   4      271.02      284.46     16.08 o
   2  -4   4      109.44      108.28      5.57 o
   3  -4   4       69.27       81.67     12.80 o
   4  -4   4       33.46       43.98      3.04 o
  -5  -3   4        1.52        0.58      2.73 o
  -4  -3   4        3.20        2.55      1.83 o
  -3  -3   4       64.54       60.88      4.58 o
  -2  -3   4      105.33      109.35      4.03 o
  -1  -3   4      586.97      636.22      8.21 o
   0  -3   4      667.93      670.19      6.51 o
   1  -3   4      410.53      373.87     15.41 o
   2  -3   4        5.18        6.42      1.47 o
   3  -3   4       17.73       15.59      2.45 o
   4  -3   4       21.22       27.43      2.51 o
   5  -3   4       11.16       14.88      2.64 o
  -5  -2   4       32.05       31.96      3.19 o
  -4  -2   4      130.27      117.60      7.89 o
  -3  -2   4      265.04      259.54     13.54 o
  -2  -2   4      515.58      567.54     13.64 o
  -1  -2   4      214.05      234.28      3.44 o
   0  -2   4       37.44       38.12      2.68 o
   1  -2   4        0.47       -0.10      1.04 o
   2  -2   4       36.43       32.84      2.00 o
   3  -2   4       55.49       66.27      3.42 o
   4  -2   4      153.02      193.31     21.93 o
   5  -2   4       39.36       52.63      5.98 o
  -5  -1   4      102.88       80.15      4.90 o
  -4  -1   4      137.40      111.46      4.42 o
  -3  -1   4        1.47        2.25      1.42 o
  -2  -1   4      207.88      216.56      5.54 o
  -1  -1   4       68.47       73.64      2.10 o
   0  -1   4        1.32        0.61      1.31 o
   1  -1   4      105.34       86.91      2.67 o
   2  -1   4      623.20      545.27     10.36 o
   3  -1   4      857.12      746.63     42.08 o
   4  -1   4       90.63       99.85      9.79 o
   5  -1   4        0.69        2.30      1.80 o
   6  -1   4        0.80        2.60      2.04 o
  -5   0   4       12.69        7.71      5.29 o
  -4   0   4        3.14        2.02      1.74 o
  -3   0   4        1.15        3.52      1.37 o
  -2   0   4       86.77       88.20      3.52 o
  -1   0   4      591.11      595.02      5.75 o
   0   0   4     1423.86     1307.58      9.87 o
   1   0   4      696.04      567.61     10.05 o
   2   0   4       94.36       81.73      5.75 o
   3   0   4      270.63      210.39      4.67 o
   4   0   4        7.45        4.15      1.63 o
   5   0   4        1.64        2.53      1.73 o
   6   0   4        5.76        8.89      2.20 o
  -5   1   4        8.67        8.01      2.18 o
  -4   1   4       54.69       46.33      3.18 o
  -3   1   4      518.36      640.52     14.68 o
  -2   1   4      233.12      213.99      3.94 o
  -1   1   4      555.87      532.55      4.91 o
   0   1   4      469.66      427.92      4.29 o
   1   1   4       60.32       50.19      2.15 o
   2   1   4      175.49      193.83     13.09 o
   3   1   4       37.55       20.35      2.63 o
   4   1   4       82.64       32.28      4.07 o
   5   1   4       83.67      149.17     11.68 o
   6   1   4       27.43       27.31      7.43 o
  -5   2   4       25.68       26.80      2.86 o
  -4   2   4       49.01       42.02      3.26 o
  -3   2   4      107.19      106.84     11.53 o
  -2   2   4       79.92       87.28      2.65 o
  -1   2   4        2.55        3.86      1.29 o
   0   2   4        7.83       11.16      1.16 o
   1   2   4      336.23      381.32      4.79 o
   2   2   4      708.09      750.47     58.46 o
   3   2   4       36.15       24.65      3.14 o
   4   2   4       87.65      106.09      8.05 o
   5   2   4       39.43       62.73      3.15 o
   6   2   4        4.40        5.97      2.21 o
  -4   3   4        0.95        0.62      1.77 o
  -3   3   4        2.36        0.55      3.47 o
  -2   3   4      102.41       93.83      4.55 o
  -1   3   4      291.96      278.59      4.15 o
   0   3   4      453.00      419.00     10.81 o
   1   3   4      522.82      439.81      5.06 o
   2   3   4      398.91      552.26     19.97 o
   3   3   4       45.33       49.50      2.35 o
   4   3   4        4.08        7.46      2.07 o
   5   3   4        5.21        7.01      2.13 o
   6   3   4        5.73       11.15      2.57 o
  -4   4   4       24.81       31.37      6.20 o
  -3   4   4       82.91       77.18      5.78 o
  -2   4   4      284.98      259.15      7.98 o
  -1   4   4      453.45      452.91     30.30 o
   0   4   4       28.81       24.68      1.73 o
   1   4   4        0.20        1.30      1.56 o
   2   4   4        8.94        8.17      1.45 o
   3   4   4       10.89       12.74      1.65 o
   4   4   4       82.12       93.30      8.00 o
   5   4   4       70.13       91.71     14.08 o
   6   4   4       31.25       50.16      5.20 o
  -3   5   4       41.41       45.82      4.83 o
  -2   5   4        7.00       11.45      2.06 o
  -1   5   4        2.62        4.91      1.51 o
   0   5   4        0.66       -1.45      1.45 o
   1   5   4      100.27       90.35      2.89 o
   2   5   4       58.45       56.11      2.42 o
   3   5   4      245.67      276.88     26.38 o
   4   5   4      226.66      261.24     19.55 o
   5   5   4       17.20       35.06      6.56 o
   6   5   4        4.00        7.97      2.22 o
  -2   6   4        0.48        2.58      1.60 o
  -1   6   4        0.15        0.07      1.60 o
   0   6   4      171.04      175.41      9.59 o
   1   6   4      285.56      272.78     15.05 o
   2   6   4      169.89      191.80     20.89 o
   3   6   4       43.75       40.91      2.75 o
   4   6   4        1.12        0.80      1.76 o
   5   6   4        0.19        0.37      2.03 o
  -1   7   4       60.74       62.38      8.15 o
   0   7   4       74.46       65.43      3.07 o
   1   7   4       15.49       14.97      1.94 o
   2   7   4        5.03        2.22      1.69 o
   3   7   4        0.35        2.51      1.55 o
   4   7   4        0.63        2.10      1.81 o
   5   7   4       23.25       27.41      2.72 o
   0   8   4        0.08       -0.22      1.80 o
   1   8   4        0.06       -1.76      1.76 o
   2   8   4       18.14       19.60      3.61 o
   3   8   4       48.39       51.04      3.24 o
  -1  -7   5       52.96       53.98      8.75 o
   0  -7   5       19.43       18.70      2.34 o
  -3  -6   5       82.09       77.02      3.95 o
  -2  -6   5      135.97      130.46      4.32 o
  -1  -6   5       47.58       42.46      2.64 o
   0  -6   5        2.01        3.66      1.69 o
   1  -6   5       12.88        9.23      2.90 o
   2  -6   5       14.94       20.41      2.45 o
  -4  -5   5       17.49       17.02      2.25 o
  -3  -5   5       21.91       21.71      3.57 o
  -2  -5   5       14.85       15.92      2.07 o
  -1  -5   5        0.63        1.07      1.55 o
   0  -5   5       31.56       36.35      3.55 o
   1  -5   5       45.12       51.59      2.75 o
   2  -5   5       76.28       83.31      7.33 o
   3  -5   5       47.07       45.12      4.52 o
  -4  -4   5        6.28        4.08      2.05 o
  -3  -4   5       15.13       13.15      2.07 o
  -2  -4   5       77.16       82.65      7.25 o
  -1  -4   5      104.47      116.37      3.30 o
   0  -4   5      473.29      464.43      6.26 o
   1  -4   5       96.07       98.13      3.30 o
   2  -4   5       21.13       19.11      2.11 o
   3  -4   5       11.70       16.15      2.13 o
   4  -4   5        1.33        0.90      2.05 o
  -4  -3   5       82.47       88.04      5.53 o
  -3  -3   5      331.45      329.07      7.73 o
  -2  -3   5      173.23      191.71      4.03 o
  -1  -3   5       70.28       83.56      2.65 o
   0  -3   5       88.30       91.08      2.81 o
   1  -3   5       34.07       34.66      2.18 o
   2  -3   5        1.15        2.27      1.51 o
   3  -3   5        7.53        7.25      1.86 o
   4  -3   5       33.44       46.23      4.75 o
   5  -3   5       39.00       57.25      6.43 o
  -5  -2   5       36.83       36.01      3.35 o
  -4  -2   5      119.67      109.21      4.24 o
  -3  -2   5      131.74      133.71      3.85 o
  -2  -2   5        3.38        3.46      1.52 o
  -1  -2   5        7.46       10.24      1.40 o
   0  -2   5        7.39        9.28      1.40 o
   1  -2   5      286.69      231.68      4.56 o
   2  -2   5      433.91      380.74     18.64 o
   3  -2   5      155.03      131.96     11.62 o
   4  -2   5       84.33       95.19      5.16 o
   5  -2   5       11.77       15.06      4.10 o
  -5  -1   5       16.79       15.37      2.60 o
  -4  -1   5        0.50        1.78      1.73 o
  -3  -1   5        8.22       13.72      1.90 o
  -2  -1   5       32.28       35.32      2.59 o
  -1  -1   5      430.90      453.49      5.11 o
   0  -1   5      616.81      590.07      5.87 o
   1  -1   5      659.94      646.07      6.28 o
   2  -1   5      359.42      351.42      8.29 o
   3  -1   5       14.03        5.91      1.95 o
   4  -1   5        0.09       -1.02      1.72 o
   5  -1   5        2.90        1.11      2.67 o
   6  -1   5        3.37        7.63      2.30 o
  -5   0   5       10.34       15.07      2.89 o
  -4   0   5       64.49       61.15      3.69 o
  -3   0   5       69.30       72.53      3.12 o
  -2   0   5      368.79      396.89      5.39 o
  -1   0   5      671.30      713.16      6.19 o
   0   0   5      876.12      824.06     16.51 o
   1   0   5        9.99        7.65      1.46 o
   2   0   5        5.33        3.20      1.47 o
   3   0   5       21.59       10.23      5.17 o
   4   0   5       45.40       23.28      3.78 o
   5   0   5       18.70       32.86      4.54 o
   6   0   5       17.34       25.95      2.85 o
  -4   1   5      139.13      128.79      4.78 o
  -3   1   5       66.00       72.67      3.04 o
  -2   1   5       59.08       56.70      4.46 o
  -1   1   5       20.89       18.32      1.49 o
   0   1   5       27.65       33.30      1.77 o
   1   1   5       80.72       67.07      7.20 o
   2   1   5        0.52        1.11      1.23 o
   3   1   5      225.98      256.67     20.00 o
   4   1   5      174.68      155.13     55.22 o
   5   1   5       43.68       18.69      3.84 o
   6   1   5        4.61        9.88      2.06 o
  -4   2   5        2.22        3.27      1.81 o
  -3   2   5        0.88        1.55      1.51 o
  -2   2   5       20.00       19.05      1.97 o
  -1   2   5       65.91       70.73      3.07 o
   0   2   5      377.78      374.11      4.74 o
   1   2   5      631.66      568.93     30.18 o
   2   2   5      191.85      205.50      9.87 o
   3   2   5       96.52      119.46      5.85 o
   4   2   5        0.54        1.37      1.59 o
   5   2   5        3.06        3.52      2.03 o
   6   2   5        2.76        4.03      2.44 o
  -4   3   5        0.36        1.91      1.73 o
  -3   3   5       89.36       90.30     14.03 o
  -2   3   5      284.45      283.82     17.88 o
  -1   3   5      459.85      450.66     12.16 o
   0   3   5      117.87      115.96      2.88 o
   1   3   5       11.26        6.33      1.26 o
   2   3   5      120.74      158.20     26.66 o
   3   3   5       19.75       19.65      2.05 o
   4   3   5       13.63       14.59      1.97 o
   5   3   5       47.76       57.84      3.25 o
   6   3   5       22.66       49.31      6.86 o
  -3   4   5       45.97       50.11      7.92 o
  -2   4   5       59.42       67.56      7.04 o
  -1   4   5       41.22       40.56      5.07 o
   0   4   5       14.85       18.10      1.68 o
   1   4   5       14.83       15.30      3.36 o
   2   4   5      146.07      131.07      4.35 o
   3   4   5      175.34      168.78      4.40 o
   4   4   5      148.40      166.20     14.35 o
   5   4   5       27.12       44.00      4.43 o
   6   4   5        2.96        8.02      2.28 o
  -3   5   5        0.04       -0.08      1.86 o
  -2   5   5        0.86        3.22      2.84 o
  -1   5   5        3.25        4.52      1.78 o
   0   5   5       84.46       79.94      2.94 o
   1   5   5      331.86      326.16     16.04 o
   2   5   5      257.47      275.44     11.27 o
   3   5   5      129.95      147.45     11.68 o
   4   5   5       10.39       15.72      2.10 o
   5   5   5        0.67        4.81      1.69 o
   6   5   5        0.30        2.67      1.99 o
  -2   6   5       49.30       44.38      2.99 o
  -1   6   5       64.03       63.59      7.28 o
   0   6   5       82.27       77.25     10.67 o
   1   6   5      125.56      127.78     17.23 o
   2   6   5        2.74        6.43      1.67 o
   3   6   5        7.67        6.80      1.92 o
   4   6   5        0.05        2.54      2.98 o
   5   6   5        8.76       15.34      3.73 o
  -1   7   5        0.55        0.22      1.80 o
   0   7   5        0.10       -1.34      1.71 o
   1   7   5        8.40        5.82      1.85 o
   2   7   5        6.49        9.53      1.86 o
   3   7   5       13.78       18.57      2.19 o
   4   7   5       33.72       36.41      5.96 o
   1   8   5       26.21       35.14      3.57 o
   2   8   5       44.60       43.23      5.27 o
   3   8   5       33.23       32.47      8.19 o
  -2  -6   6       26.53       28.63      7.30 o
  -1  -6   6        9.43        9.14      3.27 o
   0  -6   6        0.10        0.86      1.72 o
   1  -6   6       19.09       19.62      2.54 o
   2  -6   6       40.26       43.67      3.21 o
  -3  -5   6        0.11        1.12      1.74 o
  -2  -5   6       34.72       35.27      2.63 o
  -1  -5   6      116.11      119.52      3.83 o
   0  -5   6       24.72       23.19      2.35 o
   1  -5   6       54.47       57.66      3.32 o
   2  -5   6       22.15       24.34      5.37 o
   3  -5   6       14.00       12.40      2.63 o
  -3  -4   6       91.41       79.07      4.35 o
  -2  -4   6      128.06      130.35      7.90 o
  -1  -4   6      108.11      101.34      3.33 o
   0  -4   6       40.47       36.27      3.41 o
   1  -4   6       14.77       15.12      1.93 o
   2  -4   6        2.79        4.72      1.79 o
   3  -4   6       15.42       17.94      2.52 o
   4  -4   6       13.49       20.68      2.62 o
  -4  -3   6       49.05       40.96      3.19 o
  -3  -3   6      104.67      105.10      7.24 o
  -2  -3   6       23.42       26.54      2.16 o
  -1  -3   6       28.52       26.74      5.64 o
   0  -3   6       36.86       47.58      2.38 o
   1  -3   6       82.08       83.50      3.27 o
   2  -3   6       97.74      102.77      6.54 o
   3  -3   6       61.61       59.81      3.73 o
   4  -3   6       27.50       33.94      4.39 o
  -4  -2   6        2.15        0.46      1.88 o
  -3  -2   6        5.26        3.83      1.93 o
  -2  -2   6       48.79       47.89      2.50 o
  -1  -2   6       21.88       25.15      1.84 o
   0  -2   6      324.16      314.97      5.08 o
   1  -2   6      414.00      396.05      7.45 o
   2  -2   6      191.64      166.01      4.92 o
   3  -2   6       12.56        9.65      2.15 o
   4  -2   6        2.63        3.79      1.88 o
   5  -2   6        3.70        7.82      2.46 o
  -4  -1   6       10.64       11.56      4.08 o
  -3  -1   6      127.13      128.03      3.93 o
  -2  -1   6      215.32      232.28      5.69 o
  -1  -1   6      439.28      474.94      5.81 o
   0  -1   6      187.75      221.82      4.12 o
   1  -1   6       50.27       47.41      2.54 o
   2  -1   6        8.05        8.27      1.65 o
   3  -1   6        0.49        1.97      1.56 o
   4  -1   6        0.17       -1.80      1.80 o
   5  -1   6       23.16       27.41      3.15 o
  -4   0   6      121.09      112.55      4.75 o
  -3   0   6      122.80      133.88      3.94 o
  -2   0   6        2.31        3.05      1.60 o
  -1   0   6       91.23       92.66      2.83 o
   0   0   6        1.90        2.14      1.32 o
   1   0   6        0.99        0.59      1.28 o
   2   0   6       45.69       25.66      4.74 o
   3   0   6       94.87      101.56     44.56 o
   4   0   6      162.18      197.75      5.55 o
   5   0   6       26.96       18.01      3.40 o
   6   0   6        3.79        1.62      2.38 o
  -4   1   6       26.21       27.34      6.69 o
  -3   1   6        2.80        1.65      1.85 o
  -2   1   6        4.49        6.07      2.08 o
  -1   1   6       25.50       28.38      2.54 o
   0   1   6      392.63      387.14      5.21 o
   1   1   6      426.13      487.24     18.04 o
   2   1   6      102.63      113.20      2.95 o
   3   1   6       41.13       17.72      2.85 o
   4   1   6       64.27       29.07      5.93 o
   5   1   6        0.16        1.08      1.88 o
   6   1   6        0.03        0.90      1.92 o
  -4   2   6        1.68        1.91      1.92 o
  -3   2   6       14.86       18.21      4.09 o
  -2   2   6      173.44      207.37     14.84 o
  -1   2   6      187.57      217.42      5.35 o
   0   2   6      407.47      404.87      5.50 o
   1   2   6      146.38      113.96      3.41 o
   2   2   6        1.28        1.21      1.30 o
   3   2   6        6.75        1.78      1.75 o
   4   2   6       11.27        9.54      2.25 o
   5   2   6       21.56        9.68      3.02 o
   6   2   6        8.10        9.11      3.42 o
  -3   3   6       57.28       65.82      4.14 o
  -2   3   6      142.92      146.36      4.26 o
  -1   3   6       49.41       50.24      2.46 o
   0   3   6       20.37       15.27      1.80 o
   1   3   6        6.06        5.87      1.40 o
   2   3   6       20.96       18.36      2.16 o
   3   3   6      160.48      170.29     35.04 o
   4   3   6       76.04       72.27      7.81 o
   5   3   6       33.01       43.48      4.71 o
   6   3   6        7.74        9.64      2.76 o
  -3   4   6        0.04       -0.33      1.87 o
  -2   4   6        0.12       -1.80      4.59 o
  -1   4   6       13.61       13.24      1.90 o
   0   4   6       38.53       37.34      2.36 o
   1   4   6      113.68       98.37      4.94 o
   2   4   6      274.17      247.22      6.64 o
   3   4   6      233.27      236.98     13.31 o
   4   4   6        9.52       11.93      3.74 o
   5   4   6        2.32       -0.20      2.98 o
   6   4   6        0.02       -1.28      2.29 o
  -2   5   6       18.23       18.97      2.24 o
  -1   5   6      100.35       95.61      8.47 o
   0   5   6      179.29      179.84     10.53 o
   1   5   6       44.16       57.45      2.76 o
   2   5   6       42.29       53.22      7.56 o
   3   5   6        0.05       -0.46      1.67 o
   4   5   6        1.80        2.56      1.73 o
   5   5   6        1.54        4.89      1.95 o
  -1   6   6       12.81       16.37      3.55 o
   0   6   6        1.56       -0.83      1.73 o
   1   6   6        0.85        0.85      1.69 o
   2   6   6        2.09        2.37      1.69 o
   3   6   6        0.11        0.89      1.67 o
   4   6   6       26.68       34.83      2.78 o
   5   6   6       29.05       37.66      3.08 o
   0   7   6        0.05       -1.76      1.76 o
   1   7   6       52.19       50.80      5.66 o
   2   7   6       55.09       54.87      4.69 o
   3   7   6       31.08       32.91      2.89 o
   4   7   6       12.56       11.29      2.41 o
  -2  -5   7       60.15       56.60      3.39 o
  -1  -5   7       84.16       83.17      4.23 o
   0  -5   7       29.17       27.38      2.48 o
   1  -5   7        0.20        0.79      1.64 o
   2  -5   7       11.59        8.98      2.59 o
  -3  -4   7       12.96       13.86      2.97 o
  -2  -4   7       23.11       21.47      2.44 o
  -1  -4   7       35.03       34.04      3.00 o
   0  -4   7        2.74        4.03      1.77 o
   1  -4   7       12.63       14.56      2.22 o
   2  -4   7       16.98       21.56      2.56 o
   3  -4   7       27.40       32.45      3.13 o
  -3  -3   7        5.08        6.40      1.96 o
  -2  -3   7        8.32       15.41      5.17 o
  -1  -3   7       42.14       48.23      2.55 o
   0  -3   7       40.07       47.42      2.55 o
   1  -3   7      156.45      152.91      4.66 o
   2  -3   7       30.26       32.85      2.81 o
   3  -3   7       14.92       12.78      2.41 o
   4  -3   7        5.49        6.70      2.10 o
  -3  -2   7       67.27       60.84      3.35 o
  -2  -2   7      189.14      193.31      4.67 o
  -1  -2   7       82.09       87.02      6.31 o
   0  -2   7       80.16       91.65      3.27 o
   1  -2   7       61.31       65.99      3.14 o
   2  -2   7       10.78       14.80      2.19 o
   3  -2   7        0.14        0.42      1.67 o
   4  -2   7        0.43        3.45      1.82 o
   5  -2   7        4.72        9.28      2.48 o
  -3  -1   7       94.03       87.57      3.76 o
  -2  -1   7      100.37      120.43      3.68 o
  -1  -1   7        0.76        1.46      1.54 o
   0  -1   7        0.43       -1.59      1.59 o
   1  -1   7        0.12       -0.34      3.70 o
   2  -1   7       66.57       48.76      3.27 o
   3  -1   7       49.50       37.55      3.46 o
   4  -1   7       18.85        7.54      2.86 o
   5  -1   7       21.05       15.60      3.23 o
  -3   0   7        0.82       -0.01      1.82 o
  -2   0   7        0.30        0.55      1.63 o
  -1   0   7       10.03       10.30      1.70 o
   0   0   7      103.91       99.99      3.33 o
   1   0   7      154.03      138.36      4.36 o
   2   0   7      128.95       88.87      7.71 o
   3   0   7       92.88       96.01     37.08 o
   4   0   7        8.63        1.64      2.40 o
   5   0   7        3.94        3.75      2.25 o
  -3   1   7       18.53       27.24      4.58 o
  -2   1   7       14.47       18.69      2.13 o
  -1   1   7      228.77      258.49      4.80 o
   0   1   7      343.18      379.64     11.16 o
   1   1   7      142.55      117.38      4.02 o
   2   1   7        2.41       -0.01      1.75 o
   3   1   7        0.22        1.71      2.00 o
   4   1   7        5.47        2.65      2.27 o
   5   1   7        7.73        8.41      2.47 o
  -3   2   7       96.42       97.42      3.98 o
  -2   2   7       45.71       51.24      2.78 o
  -1   2   7       40.16       41.74      2.45 o
   0   2   7        0.27       -0.91      1.56 o
   1   2   7        0.08        1.08      2.24 o
   2   2   7       10.64       11.13      1.84 o
   3   2   7        7.56        6.49      3.73 o
   4   2   7       95.32      120.35     50.19 o
   5   2   7       29.24       21.99      3.70 o
   6   2   7        3.44        0.24      3.17 o
  -3   3   7        0.78       -0.38      1.84 o
  -2   3   7        6.07        8.04      1.88 o
  -1   3   7        0.07        0.62      1.50 o
   0   3   7        5.25        3.47      1.83 o
   1   3   7      126.65      124.02      6.93 o
   2   3   7      184.66      158.52      4.93 o
   3   3   7       94.53       80.09      4.30 o
   4   3   7       26.49       19.45      4.14 o
   5   3   7        0.16       -0.16      2.05 o
  -2   4   7       20.21       24.76      3.87 o
  -1   4   7       67.12       70.80      3.20 o
   0   4   7      144.43      151.16      4.10 o
   1   4   7       95.76       93.88      3.63 o
   2   4   7       25.32       26.67      2.54 o
   3   4   7       15.58       15.45      2.29 o
   4   4   7        4.76        5.00      3.14 o
   5   4   7        0.25       -2.00      2.00 o
  -2   5   7       30.81       29.12      2.80 o
  -1   5   7       45.90       50.85      4.07 o
   0   5   7       19.44       17.96      3.34 o
   1   5   7        1.39        3.13      2.08 o
   2   5   7        7.66        5.56      1.96 o
   3   5   7        3.20        4.98      1.90 o
   4   5   7       11.46       17.77      4.15 o
   5   5   7       18.66       22.92      5.09 o
  -1   6   7        0.82        3.33      1.77 o
   0   6   7        2.51        1.29      1.80 o
   1   6   7       13.45       17.57      2.10 o
   2   6   7       32.55       36.20      2.74 o
   3   6   7       38.90       38.44      3.08 o
   4   6   7       25.21       28.98      3.24 o
   1   7   7       26.62       24.78      3.98 o
   2   7   7       25.46       27.76      2.83 o
   3   7   7        0.83       -0.08      2.01 o
  -1  -4   8       17.29       17.37      2.40 o
   0  -4   8       36.90       46.89      2.94 o
   1  -4   8        4.17        5.75      2.02 o
   2  -4   8       24.27       28.05      2.94 o
  -2  -3   8       34.79       32.37      2.78 o
  -1  -3   8       56.87       71.32      3.24 o
   0  -3   8       59.16       62.63      3.25 o
   1  -3   8       18.64       16.90      2.32 o
   2  -3   8        5.75       -0.43      1.92 o
   3  -3   8        0.74       -1.99      1.99 o
  -2  -2   8       50.35       53.23      3.87 o
  -1  -2   8       24.74       28.08      3.01 o
   0  -2   8        0.77        3.18      1.57 o
   1  -2   8       19.12       17.85      2.25 o
   2  -2   8        8.57        9.51      2.10 o
   3  -2   8        8.33        8.34      2.45 o
   4  -2   8       11.80       13.91      4.91 o
  -3  -1   8        4.76        6.38      2.41 o
  -2  -1   8        9.27       15.80      2.11 o
  -1  -1   8       11.97       14.11      1.94 o
   0  -1   8        0.43        0.11      3.64 o
   1  -1   8       73.66       68.69      5.64 o
   2  -1   8       68.91       61.47      3.92 o
   3  -1   8       36.20       21.28      5.58 o
   4  -1   8       10.55        5.99      3.91 o
  -3   0   8        1.76        1.41      1.88 o
  -2   0   8       54.23       60.53      3.04 o
  -1   0   8       71.42       74.98      3.10 o
   0   0   8      140.99      162.00      6.67 o
   1   0   8       43.22       48.05      3.08 o
   2   0   8       22.01       21.11      4.28 o
   3   0   8       10.11        7.44      2.60 o
   4   0   8        0.33       -0.93      2.50 o
   5   0   8        0.08        0.20      2.00 o
  -3   1   8       54.54       62.94      3.93 o
  -2   1   8       54.41       58.90      3.20 o
  -1   1   8       12.32       16.85      2.33 o
   0   1   8       29.36       31.81      2.38 o
   1   1   8        1.60        1.74      1.62 o
   2   1   8        1.56        4.34      1.71 o
   3   1   8       20.06       13.70      3.83 o
   4   1   8       17.02        9.81      6.07 o
   5   1   8       15.67       12.38      3.07 o
  -2   2   8        0.12        0.29      1.66 o
  -1   2   8        1.61        1.96      3.07 o
   0   2   8        3.52        5.46      1.74 o
   1   2   8       75.87       81.05      4.44 o
   2   2   8       77.54       66.49      3.92 o
   3   2   8       43.11       32.10      3.21 o
   4   2   8       14.30        8.40      2.85 o
   5   2   8        4.98        3.06      2.64 o
  -2   3   8        1.21        1.74      1.95 o
  -1   3   8       30.84       38.88      7.24 o
   0   3   8       68.51       89.52      8.36 o
   1   3   8      138.35      129.71      4.37 o
   2   3   8       59.89       44.16      3.39 o
   3   3   8        0.29       -1.76      1.76 o
   4   3   8        1.88        3.31      1.84 o
   5   3   8        0.01       -0.89      1.91 o
  -1   4   8       59.79       54.65      3.29 o
   0   4   8       13.74       13.03      2.21 o
   1   4   8        0.28       -1.64      1.64 o
   2   4   8        0.15        2.66      1.63 o
   3   4   8        1.27        1.95      3.15 o
   4   4   8        7.95        3.54      2.56 o
   5   4   8       10.53       12.64      2.87 o
  -1   5   8        0.37        3.10      2.21 o
   0   5   8        1.27        3.39      1.69 o
   1   5   8        3.74        5.91      1.84 o
   2   5   8        6.90        5.24      2.05 o
   3   5   8       31.31       30.45      3.21 o
   4   5   8       35.75       38.52      3.69 o
   1   6   8       38.90       38.46      6.98 o
   2   6   8        9.44       14.69      2.69 o
   3   6   8       12.11       14.39      2.40 o
  -1  -3   9       20.50       22.96      2.54 o
   0  -3   9       25.10       23.34      2.69 o
   1  -3   9        0.29        1.86      1.80 o
   2  -3   9        0.89        1.44      1.85 o
  -1  -2   9        1.74        0.24      2.73 o
   0  -2   9        7.84        8.76      2.06 o
   1  -2   9        4.88        7.55      2.14 o
   2  -2   9       27.33       28.26      3.14 o
   3  -2   9        8.66       12.22      2.72 o
  -2  -1   9       19.76       19.32      2.67 o
  -1  -1   9       37.41       46.30      5.19 o
   0  -1   9       19.36       19.63      2.41 o
   1  -1   9       34.32       38.18      3.04 o
   2  -1   9       24.38       21.96      2.91 o
   3  -1   9        5.54        4.23      2.25 o
   4  -1   9        0.36        3.20      1.90 o
  -2   0   9       35.92       38.62      4.66 o
  -1   0   9       55.24       66.16      3.35 o
   0   0   9        1.92        2.63      1.74 o
   1   0   9        3.95        1.97      1.76 o
   2   0   9        2.12        7.84      1.93 o
   3   0   9        8.86        8.65      2.45 o
   4   0   9        4.29        0.81      2.47 o
  -2   1   9        4.01        4.02      2.23 o
  -1   1   9        1.60        2.38      1.81 o
   0   1   9        0.91        2.19      2.43 o
   1   1   9       11.41       10.12      2.16 o
   2   1   9       19.14       14.75      2.69 o
   3   1   9       25.55       13.30      3.13 o
   4   1   9       16.07        7.63      2.77 o
  -1   2   9        1.16        0.96      3.50 o
   0   2   9       61.59       64.31      3.32 o
   1   2   9       70.01       82.11      4.08 o
   2   2   9       26.11       23.46      3.43 o
   3   2   9        3.35        1.01      3.65 o
   4   2   9        0.10       -0.09      1.88 o
  -1   3   9       15.18       12.55      4.28 o
   0   3   9       18.62       24.45      3.09 o
   1   3   9        2.76        5.37      1.80 o
   2   3   9        0.56        3.37      1.76 o
   3   3   9        0.14        0.96      1.73 o
   4   3   9        0.04        6.18      1.73 o
   0   4   9        0.63        3.42      1.76 o
   1   4   9        0.24       -1.82      1.82 o
   2   4   9       10.00       12.85      2.20 o
   3   4   9       13.94       11.00      2.61 o
   4   4   9       14.76       19.74      5.56 o
   1   5   9       24.78       26.89      2.73 o
   2   5   9       19.23       24.40      4.92 o
   3   5   9        9.14        8.93      2.90 o
   0  -1  10       20.71       25.68      4.30 o
   1  -1  10        1.43        0.06      1.91 o
   2  -1  10        4.73        4.59      2.56 o
   0   0  10        1.07        2.60      1.83 o
   1   0  10        0.33        1.64      1.89 o
   2   0  10        9.32       11.16      2.48 o
   3   0  10        7.68        8.27      6.81 o
   0   1  10        8.29       12.98      3.49 o
   1   1  10       20.81       22.25      2.74 o
   2   1  10       10.07        6.71      2.52 o
   3   1  10        7.41        5.30      2.34 o
   0   2  10       10.27       14.10      2.27 o
   1   2  10       11.78       11.13      2.31 o
   2   2  10        0.07       -0.26      1.77 o
   3   2  10        0.03       -0.81      1.88 o
   1   3  10        0.57        3.11      3.52 o
   2   3  10        3.50        4.86      1.95 o
   3   3  10        4.20        2.22      2.35 o
   2   4  10       18.21       16.16      2.88 o
 
